# Supplementary material for: Novel Compound Heterozygous Mutation of the ABCA3 Gene in a Patient with Neonatal-Onset Interstitial Lung Disease
Source: J Clin Med. 2025 May 25;14(11):3704. doi: 10.3390/jcm14113704 (PMC12155473; doi:10.3390/jcm14113704)
Supplement: Supplementary file 1 [file jcm-14-03704-s001.zip]

Archive with 4 entries (4 files):
- Supplementary file 3.pdf
- Supplementary file 4.pdf
- Supplementary file S1 11.5.25.pdf
- Supplementary file S2.pdf
